# Supplementary material for: An Evaluation of Community Health Workers’ Knowledge, Attitude and Personal Lifestyle Behaviour in Non-Communicable Disease Health Promotion and Their Association with Self-Efficacy and NCD-Risk Perception
Source: Int J Environ Res Public Health. 2023 Apr 25;20(9):5642. doi: 10.3390/ijerph20095642 (PMC10178727; doi:10.3390/ijerph20095642)
Supplement: Supplementary file 1 [file ijerph-20-05642-s001.zip]

Archive with 1 entries (1 files):
- ijerph-2282058-supplementary.pdf
